# Supplementary material for: CVAPPS: A Cross-Sectional Study of SARS-CoV-2 Vaccine Acceptance, Perceptions, and Post-Vaccination Side Effects among Rheumatic Disease Patients in Kuwait
Source: Vaccines (Basel). 2023 Mar 15;11(3):666. doi: 10.3390/vaccines11030666 (PMC10054305; doi:10.3390/vaccines11030666)
Supplement: Supplementary file 1 [file vaccines-11-00666-s001.zip]

Archive with 3 entries (2 files):
- vaccines-2239066-supplementary/
- vaccines-2239066-supplementary/Supplementary file, Arabic.pdf
- vaccines-2239066-supplementary/Supplementary file, English.pdf
